# Supplementary material for: ALPPS Procedure for Extended Liver Resections: A Single Centre Experience and a Systematic Review
Source: PLoS One. 2015 Dec 23;10(12):e0144019. doi: 10.1371/journal.pone.0144019 (PMC4689524; doi:10.1371/journal.pone.0144019)
Supplement: S1 Dataset — (XLSX) [file pone.0144019.s002.xlsx]

## Sheet: Sheet1
SERIAL	date of birth	SEX	Operation date	VOLUMETRY_pre1	VOLUMETRY_pre1	VOLUMETRIA_pre2	VOLUMETRY_pre2	VOLUMETRY_tot_liver_pre1	VOLUMETRY_tot_liver_pre2	VOLUMETRY_FRL_%_pre1	VOLUMETRY_FRL_%_pre2	VOLUMETRY_FRL_cc_pre1	VOLUMETRY_FRL_cc_pre2	VOLUMETRIA_volum_lesion_pre1	VOLUMETRIA_volumelesioni_pre2	LESION_NUMBER	Max_nodules_diameter	Total_nodules_diameter
532	1957-06-14	F	2013-01-24	TC	2012-12-19	TC	2013-01-23	1351	2198	24	30	318	665			1
574	1947-08-13	F	2013-07-08	TC	2013-05-30	TC	2013-07-03	1802	1970	27	34	393	566	358	299	2	9	10
582	1944-06-15	F	2013-07-26	TC	2013-07-12	TC	2013-07-24	1219	1598	22	33	174	348	396	444	1	11	11
610	1953-06-13	F	2013-11-13	RMN	2013-11-04	TC	2013-11-13	1386	1517	15	36	208	540			1
636	1941-05-31	F	2014-02-07	RMN	2014-01-23	TC	2014-02-04	1194	1655	16	24	192	395			1
638	1965-07-08	F	2014-02-12	TC	2014-01-17	TC	2014-02-05	4205	5071	25	24	386	684	2089	2211	1	14	14
677	1961-07-30	M	2014-06-09	RMN	2014-05-14	RMN	2014-06-05	1450	1467	14	35	194	502	36	29	4	3	9.5
678	1952-09-21	M	2014-06-12	TC	2014-05-17	TC	2014-06-06	1715	2040	18	32	304	632	41	57	1	5	5
687	1960-04-25	F	2014-07-10	RMN	2014-05-23	TC	2014-07-08	943	1044	29	42	270	421	17	31	4	3.7	9.7
